# Supplementary material for: Preparation and Characterization of Antibacterial Polypropylene Meshes with Covalently Incorporated β-Cyclodextrins and Captured Antimicrobial Agent for Hernia Repair
Source: Polymers (Basel). 2018 Jan 11;10(1):58. doi: 10.3390/polym10010058 (PMC6415163; doi:10.3390/polym10010058)
Supplement: Supplementary file 1 [file polymers-10-00058-s001.zip]

Archive with 5 entries (5 files):
- Data for Figures supplementary materials/Fig. 2a CSV.csv
- Data for Figures supplementary materials/Fig. 2b CSV.csv
- Data for Figures supplementary materials/Fig. 2c CSV.csv
- Data for Figures supplementary materials/Fig. 6a CSV.csv
- Data for Figures supplementary materials/Fig. 9b  CSV.csv
