# Supplementary material for: Preparation and Characterization of Antibacterial Polypropylene Meshes with Covalently Incorporated β-Cyclodextrins and Captured Antimicrobial Agent for Hernia Repair
Source: Polymers (Basel). 2018 Jan 11;10(1):58. doi: 10.3390/polym10010058 (PMC6415163; doi:10.3390/polym10010058)
Supplement: Supplementary file 1 [file polymers-10-00058-s001.zip › Data for Figures supplementary materials/Fig. 2a CSV.csv]

Temperature (Celsius)	Weight increased (%)
65	2.48
70	4.1
75	5.13
80	5.13
85	5.13
