# Supplementary material for: Preparation and Characterization of Antibacterial Polypropylene Meshes with Covalently Incorporated β-Cyclodextrins and Captured Antimicrobial Agent for Hernia Repair
Source: Polymers (Basel). 2018 Jan 11;10(1):58. doi: 10.3390/polym10010058 (PMC6415163; doi:10.3390/polym10010058)
Supplement: Supplementary file 1 [file polymers-10-00058-s001.zip › Data for Figures supplementary materials/Fig. 2b CSV.csv]

Time (min)	Weight increased ( %)
30	3.51
45	4.7
60	5.13
75	5.13
90	5.13
