# Supplementary material for: Preparation and Characterization of Antibacterial Polypropylene Meshes with Covalently Incorporated β-Cyclodextrins and Captured Antimicrobial Agent for Hernia Repair
Source: Polymers (Basel). 2018 Jan 11;10(1):58. doi: 10.3390/polym10010058 (PMC6415163; doi:10.3390/polym10010058)
Supplement: Supplementary file 1 [file polymers-10-00058-s001.zip › Data for Figures supplementary materials/Fig. 2c CSV.csv]

Samples CD-TCL-	weight increased HDI (%)	Weight increased CD (%)	wieght increased TCL (%)
2	1.63	5.13	2.025
4	1.63	6.41	2.268
6	1.63	7.27	2.41
8	1.63	7.174	2.4
