# Supplementary material for: Preparation and Characterization of Antibacterial Polypropylene Meshes with Covalently Incorporated β-Cyclodextrins and Captured Antimicrobial Agent for Hernia Repair
Source: Polymers (Basel). 2018 Jan 11;10(1):58. doi: 10.3390/polym10010058 (PMC6415163; doi:10.3390/polym10010058)
Supplement: Supplementary file 1 [file polymers-10-00058-s001.zip › Data for Figures supplementary materials/Fig. 9b CSV.csv]

Time (Day)	Inhibition zone, CD-TCL-6 - SA (mm)	Inhibition zone, CD-TCL-6 -SA (mm)	Inhibition zone, CD-TCL-2- SA (mm)	Inhibition zone, CD-TCL-2- EC (mm)
1	6.2	6.401	5.066	5.133
2	5.5	5.86	4.533	4.833
3	5.3	5.6	4.166	4.3
4	4.633	5.1	3.666	3.866
5	4.1	4.566	3.6	3.8
6	3.7	4.166	3	3.2
7	3.5	3.666	2.25	2.5
8	3	3.233	1.5	2.05
9	2.5	2.866	1.1	1.6
10	2.333	2.5	1	1.1
11	1.633	2.166	0.7	0.8
12	1.5	1.666
13	0.83	1
